# Supplementary material for: Spine Metastasis Is Associated with the Development of Brain Metastasis in Non-Small-Cell Lung Cancer Patients
Source: Medicina (Kaunas). 2024 Jan 14;60(1):152. doi: 10.3390/medicina60010152 (PMC10820916; doi:10.3390/medicina60010152)
Supplement: Supplementary file 1 [file medicina-60-00152-s001.zip]

Archive with 1 entries (1 files):
- medicina-2767685-supplementary.pdf
